# Supplementary material for: Systematic characterization of immunoglobulin loci and deep sequencing of the expressed repertoire in the Atlantic cod (Gadus morhua)
Source: BMC Genomics. 2024 Jul 3;25:663. doi: 10.1186/s12864-024-10571-0 (PMC11223323; doi:10.1186/s12864-024-10571-0)
Supplement: Supplementary file 1 — Supplementary Material 1. [file 12864_2024_10571_MOESM1_ESM.xlsx]

## Sheet: Sheet1
Name	Primer sequence	Gene	Approx. position	Used in
oligodT	CTGAATTCTTTTTTTTTTTTTTTT	All mRNA		cDNA
TSO	Biotin-d(AAGCAGTGGTATCAACGCAGAGTAC)-r(GGG)	n.a.		cDNA
STRTfwd_short	Biotin-CTAATACGACTCACTATAGGGC	universal		1st PCR
STRTfwd_long	Biotin-CTAATACGACTCACTATAGGGCAAGCAGTGGTATCAACGCAGAG	universal		1st PCR
IGHC_O	GGCTTGCGGGTGTCCCAGTCCTGT	IGHC	230 bp	1st PCR
IGLC_O1	TCCAGCCAAGCTTCCAGTCTGAGGGGAAG	IGLC	123 bp	1st PCR
IGLC_O2	GGTGCTGGTCCAAGTCCCTTCGGTGAC	IGLC	170 bp	1st PCR
IGLC_O3	CGGGCTGCTGAGAGCAGAGTGGCTCAC	IGLC	296 bp	1st PCR
IGHC_M	CGTGAAGCCAGTTGCCATGCAGCCAA	IGHC	90 bp	2nd PCR
IGLC_M1	CTGCTCCAGCTCCACTCTGGAGGGAG	IGLC	59 bp	2nd PCR
IGLC_M2	ACATCTGCCGTGCCAGACAGACCAGAG	IGLC	99 bp	2nd PCR
IGLC_M3	GGCTCCGTCCTCGGACCAGGACA	IGLC	143 bp	2nd PCR
IGHC_I	ACACTCTTTCCCTACACGACGCTCTTCCGATCTNNNNNNxxxxxxCGGAAAGACAGTGGGGGCTTGCA	IGHC	27 bp	3rd PCR
IGLC_I1	ACACTCTTTCCCTACACGACGCTCTTCCGATCTNNNNNNxxxxxxTCAGCGTGGGCTGCACCACT	IGLC	24 bp	3rd PCR
IGLC_I2	ACACTCTTTCCCTACACGACGCTCTTCCGATCTNNNNNNxxxxxxGGACAGGAGGAGGGAGGCTGGA	IGLC	24 bp	3rd PCR
IGLC_I3	ACACTCTTTCCCTACACGACGCTCTTCCGATCTNNNNNNxxxxxxGTGGCCACCATCAGCTCCAGACTG	IGLC	42 bp	3rd PCR
R2_STRT_bulk	GGCATTCCTGCTGAACCGCTCTTCCGATCTNNNNNNxxxxxxAAGCAGTGGTATCAACGCAGAGT	n.a.		3rd PCR
R1_library	AATGATACGGCGACCACCGAGATCTACACTCTTTCCCTACACGACGCTCTTCCGATCT	n.a.		Library PCR
R2_library	AAGCAGAAGACGGCATACGAGATCGGTCTCGGCATTCCTGCTGAACCGCTCTTCCGATCT	n.a.		Library PCR
N: random nucleotides, xxxxxx: 6-nt molecular barcode
Approximate positions indicate where the primer anneals in the corresponding C-gene given as distance from the 5'-end of the C-gene
