# Supplementary material for: Systematic characterization of immunoglobulin loci and deep sequencing of the expressed repertoire in the Atlantic cod (Gadus morhua)
Source: BMC Genomics. 2024 Jul 3;25:663. doi: 10.1186/s12864-024-10571-0 (PMC11223323; doi:10.1186/s12864-024-10571-0)
Supplement: Supplementary file 2 — Supplementary Material 2. [file 12864_2024_10571_MOESM2_ESM.xlsx]

## Sheet: Summary
chromosome	OFFSET	IMGT ID	IgHV family	Functionality	orientation	octamer	(nt)	TATA	start	end	(nt)	start	end	(nt)	start	end	(nt)	start	end	(nt)	7mer	spacer sequence	spacer (nt)	9mer	IMGT matching sequence	IMGT ID	Functionality	orientation	5' 9mer	5' spacer sequence	5' spacer (nt)	5' 7mer	start	end	length	sequence	3' 7mer	3' spacer sequence	3' spacer (nt)	3' 9mer	IMGT ID	Functionality	orientation	9mer	spacer sequence	spacer (nt)	7mer	start	end
2	11595000	IGHV3-1*01	IGHV3	(Functional)	forward	ATGTGAAA	426	TTATAA	1621	2041	421	2042	2087	46	2088	2182	95	2183	2485	303	cacagca	ttACAAACTGTTGTGAAGGATGA	23	ACAAAAACC
2	11595000	IGHV3-2*01	IGHV3	(Functional)	forward	ATGTCAAT	154	TTATAA	3058	3303	246	3304	3349	46	3350	3440	91	3441	3737	297	CACAGTG	TTACAAACTGTTGTAAAGGATGA	23	ACAAAAACC
2	11595000	IGHV3-3*01	IGHV3	(Functional)	forward	ATGCAAAT	33	TTATAA	13446	13725	280	13726	13771	46	13772	13866	95	13867	14160	294	cacagca	ttacaaactgttgtcaaggatga	23	acaaaaacc
2	11595000	IGHV3-4*01	IGHV3	(Functional)	forward	ATGTAAAC	281	TTATAA	24580	24879	300	24880	24925	46	24926	25002	77	25003	25299	297	cacagca	ttacaaactgttgtgaaggatga	23	acaaaaacc
2	11595000	IGHV3-5*01	IGHV3	(Functional)	forward	ATGTAAAC	460	TTATAA	25892	26173	282	26174	26216	43	26217	26314	98	26315	26618	304	GACTGTG	TTACAAACTGTTGTAAAGGATGA	23	ACAAAAACC
2	11595000	IGHV3-6*01	IGHV3	(Functional)	forward	ATTTAAAA	413	TTATAA	30687	30995	309	30996	31041	46	31042	31128	87	31129	31425	297	CACAGCA	TTACAAACTGTTGTAAAGGATGA	23	ACAAAAACC
2	11595000	IGHV3-7*01	IGHV3	(Functional)	forward	ATGTAAAC	1143	TTATAA	33318	33617	300	33618	33663	46	33664	33758	95	33759	34051	293	GAGACAA	AGCATTACAAACTGTTGTAAAGG	23	ATGAACAAA
2	11595000	IGHV3-8*01	IGHV3	(Functional)	forward	ATGCAAAT	155	TTATAA	34552	34851	300	34852	34897	46	34898	34993	96	34994	35290	297	cacagct	TTACAAACTGTTGTCAAGGATGA	23	ACAAAAACC
2	11595000	IGHV3-P9*01	IGHV3	Pseudogene (Fragment)	forward				---	---		---	---		---	---		48028	48311	284	CACTGCG	TTGCAAACTATTATGAAGCGTAT	23	GCAAAAACC
2	11595000	IGHV3-10*01	IGHV3	(Functional)	forward	ATGTGAAA	446	TTATAA	58354	58652	299	58653	58698	46	58699	58794	96	58795	59091	297	CACAGCA	TTACAAACTGTTGTAAATGATGA	23	ACAAAAACC
2	11595000	IGHV3-11*01	IGHV3	(Functional)	forward	---		TTATAA	59791	60091	301	60092	60137	46	60138	60233	96	60234	60527	294	TACAGCA	TTACAAACTGTTGTGAAGGATGA	23	ACAAAAACC
2	11595000	IGHV3-12*01	IGHV3	(Functional)	forward	---		TTATAT	61231	61531	301	61532	61577	46	61578	61673	96	61674	61970	297	CACAGTG	TTACAAACTGTTGTGAAGGATGA	23	ACAAAAACC
2	11595000	IGHV3-P13*01	IGHV3	Pseudogene (Internal STOP codon)	forward	ATGTACAA	734	TTATAA	69493	69792	300	69793	69838	46	69839	69926	88	69927	70223	297	CACAGTG	TTAGAAACTGTTGTCAAGGATGA	23	ACAAACCCT
2	11595000	IGHV3-14*01	IGHV3	(Functional)	forward	ATGTAAAT	102	TTATAA	70907	71206	300	71207	71252	46	71253	71343	91	71344	71640	297	cacagca	ttACAAACTGTTGTCAAGGATGA	23	ACAAAAATC
2	11595000	IGHV2-1*01	IGHV2	(Functional)	forward	ATTTACAT	71	TATATT	72436	72735	300	72736	72778	43	72779	72901	123	72902	73198	297	CACATTG	ACACAGAAGACTGCTCGGCTGTA	23	CAAATACTG
2	11595000	IGHV3-15*01	IGHV3	(Functional)	forward	ATTTACAT	72	TTATAA	88587	88876	290	88877	88919	43	88920	89015	96	89016	89312	297	cacagca	ttACAAACTGTTGTAAAGGATGA	23	AAAAACCCT
2	11595000	IGHV3-16*01	IGHV3	(Functional)	forward	ATGCAAAT	33	TTATAA	89685	90102	418	90103	90148	46	90149	90244	96	90245	90541	297	CACAGTG	TTACAAACTGTTGTCAAGGATGA	23	ACAAAAACC
2	11595000	IGHV2-2*01	IGHV2	(Functional)	forward	ATTTACAT	71	TATATT	96254	96553	300	96554	96596	43	96597	96732	136	96733	97027	295	GGCACAT	TGACACAGAAGACTGCTCGGCTG	23	TACAAATAC	IGHV2S1*01
2	11595000																									IGHD1-1*01	(functional)	forward	GGTTTTTTGT	CATTACATGTAT	12	CACAGTG	113564	113578	15	TATACAGTGGGGGGA	CACAGTG	ATATATCCTCGT	12	ACAAAAACC
2	11595000																									IGHD2-1*01	(functional)	forward	GGTTTTTTGT	CATTACATGTAT	12	CACAGTG	127111	127123	13	TACAACTGGGGGA	CACAGTG	ATATATCCTCGT	12	ACAAAAACC
2	11595000																																								IGHJ1-01*01	(functional)	forward	TATTTTTGC	ACGGTGGTGCTATTGATATGAAC	23	CACTGTG	143028	143080
2	11595000																																								IGHJ2-01*01	(functional)	forward	agtttttgt	aaGAGGTTTAAGTCAGTTTATTT	23	CACTGTG	143185	143235
2	11595000
2	11595000	IGHV3-17*01	IGHV3	(Functional)	forward	ATGTGAAA	438	TTATAA	168929	169228	300	169229	169274	46	169275	169368	94	169369	169662	294	CACAGTT	TTACAAACTGTTGTGAAGGATGA	23	ACAAAAACC	IGHV3S17*01
2	11595000	IGHV3-P18*01	IGHV3	Pseudogene (Internal STOP codon)	forward	ATGTAAAG	167	TTATAA	170364	170662	299	170663	170706	44	170707	170802	96	170803	171098	296	CACAGTG	TTACAAACTGTTGTGAAGGATGA	23	ACAAAAACC
2	11595000	IGHV3-19*01	IGHV3	(Functional)	forward	ATGCAAAT	33	TTATAA	174846	175145	300	175146	175191	46	175192	175287	96	175288	175581	294	CACAGTG	TTACAAACTGTTGAGAAGGATGA	23	ACAAAAACC	IGHV3S11*02
2	11595000	IGHV3-20*01	IGHV3	(Functional)	forward	ATGTGCAA	107	TTATAA	200233	200532	300	200533	200578	46	200579	200667	89	200668	200964	297	cacagca	ttacaaactgttgtgaaggatga	23	acaaaaacc
2	11595000	IGHV3-P21*01	IGHV3	Pseudogene (Frameshift)	forward	ATTTGAAA	35	TTATAA	205179	205478	300	205479	205523	45	205524	205601	78	205602	205900	299	CGCATCA	TTACAAACTGTTGTAAAGGATGA	23	ACAAAAACC
2	11595000	IGHV3-22*01	IGHV3	(Functional)	forward	ATGCAAAT	33	TTATAA	206529	206828	300	206829	206874	46	206875	206970	96	206971	207267	297	CACAGTG	TTAGAAACTGTTGTCAAGGATGA	23	ACAAAAACC
2	11595000	IGHV3-23*01	IGHV3	(Functional)	forward	ATGTAAAG	779	TTATAA	216816	217195	380	217196	217241	46	217242	217334	93	217335	217631	297	cacagca	ttACAAACTGTTGTAAAGGATGA	23	ACAAAAACC
2	11595000	IGHV3-24*01	IGHV3	(Functional)	forward	ATGTCAAG	31	TTAATT	218083	218382	300	218383	218428	46	218429	218524	96	218525	218821	297	CACAGCA	TTACAAACTGTTGTCAAGGATGA	23	ACAAAAACC
2	11595000	IGHV3-25*01	IGHV3	(Functional)	forward	ATGCAAAT	33	TTATAA	219271	219570	300	219571	219616	46	219617	219711	95	219712	220008	297	CACAGTG	TTAGAAACTGTTGTGAAGGATGA	23	ACAAAAAAC
2	11595000	IGHV3-26*01	IGHV3	(Functional)	forward	ATGCAAAT	33	TTATAA	228846	229164	319	229165	229210	46	229211	229305	95	229306	229602	297	cacagca	ttacaaactgttgtgaaggatga	23	acaaaaacc
2	11595000	IGHV3-27*01	IGHV3	(Functional)	forward	ATTTACAT	248	TTATAA	230063	230363	301	230364	230409	46	230410	230504	95	230505	230801	297	cacagca	ttACAAACTGTTGTAAAGGATGA	23	ACAAAAACC
2	11595000	IGHV3-P28*01	IGHV3	Pseudogene (Frameshift)	forward	ATGTAAAT	155	TTATAA	231302	231601	300	231602	231647	46	231648	231743	96	231744	232030	287	cacagct	TTACAAACTGTTGTCAAGGATGA	23	ACAAAAACC
2	11595000	IGHV3-29*01	IGHV3	(Functional)	forward	ATGCAAAT	33	TTATAA	238707	239006	300	239007	239052	46	239053	239159	107	239160	239413	254	CACAGCG	TTACAAACGGTTGTAAAGGATGA	23	ACAAAAACC
2	11595000	IGHV3-30*01	IGHV3	(Functional)	forward	ATGTGAAG	438	TTATAA	271264	271563	300	271564	271609	46	271610	271704	95	271705	271998	294	cacagca	ttACAAACTGTTGTAAAGGATGA	23	ACAAAAACC
2	11595000	IGHV3-31*01	IGHV3	(Functional)	forward	ATGTAAAG	164	TTATAA	272689	272988	300	272989	273031	43	273032	273127	96	273128	273424	297	cacagca	ttACAAACTATTGTAAAGGATGA	23	ACAAAAACC
2	11595000	IGHV3-32*01	IGHV3	(Functional)	forward	ATGTGCAA	107	TTATAA	285950	286249	300	286250	286295	46	286296	286384	89	286385	286681	297	cacagca	ttacaaactgttgtgaaggatga	23	acaaaaacc
2	11595000	IGHV3-P33*01	IGHV3	Pseudogene (Internal STOP codon)	forward	ATGTGAAA	438	TTATAA	297314	297612	299	297613	297658	46	297659	297735	77	297736	298032	297	cacagca	ttACAAACTGTTGTCAAGGATGA	23	ACAAAAACC
2	11595000	IGHV3-P34*01	IGHV3	Pseudogene (Internal STOP codon)	forward	---		TTATAA	298726	299026	301	299027	299072	46	299073	299168	96	299169	299465	297	cacagca	ttACAAACTGTTGTCAAGGATGA	23	ACAAAAACC
2	11595000	IGHV3-35*01	IGHV3	(Functional)	forward	ATGTAAAT	102	TTATAA	319002	319301	300	319302	319347	46	319348	319438	91	319439	319735	297	cacagca	ttACAAACTGTTGTCAACGATTA	23	ACAAAAAAC
2	11595000	IGHV2-3*01	IGHV2	(Functional)	forward	ATTTACAT	71	TATATT	320526	320825	300	320826	320868	43	320869	320991	123	320992	321288	297	CACATTG	ACACAGAAGACTGCTCGGCTGTA	23	CAAATACTG
2	11595000	IGHV3-36*01	IGHV3	(Functional)	forward	ATGCAAAT	33	TTATAA	336714	337013	300	337014	337059	46	337060	337136	77	337137	337420	284	CACAGCG	TTACAAACTGTTGTCAAGGATGA	23	ACAAAAACC
2	11595000	IGHV3-37*01	IGHV3	(Functional)	forward	ATGCAAAT	33	TTATAA	339030	339329	300	339330	339375	46	339376	339452	77	339453	339736	284	CACAGCG	TTACAAACTGTTGTCAAGGATGA	23	ACAAAAACC	IGHV3S4*01
2	11595000	IGHV3-38*01	IGHV3	(Functional)	forward	ATGTGAAA	447	TTATAA	350791	351090	300	351091	351136	46	351137	351225	89	351226	351522	297	cacagca	ttacaaactgttgtgaaggatga	23	acaaaaacc
2	11595000	IGHV3-39*01	IGHV3	(Functional)	forward	ATTTGCAA	35	TTATAA	354879	355178	300	355179	355224	46	355225	355301	77	355302	355598	297	CACAGCA	TTACAAACTGTTGTAAAGGTTGA	23	ACAAAAACC
2	11595000	IGHV3-40*01	IGHV3	(Functional)	forward	ATTTAAA	269	TTATAA	356302	356601	300	356602	356647	46	356648	356742	95	356743	357039	297	cacagca	ttacaaactgttgtcaaggatga	23	acaaaaacc
2	11595000	IGHV3-41*01	IGHV3	(Functional)	forward	ATGCAAAT	33	TTATAA	357495	357794	300	357795	357840	46	357841	357935	95	357936	358232	297	CACAGTG	TTAGAAACTGTTGTGAAGGATGA	23	ACAAAAAAC
2	11595000	IGHV3-42*01	IGHV3	(Functional)	forward	ATGTGAAA	447	TTATAA	384951	385250	300	385251	385296	46	385297	385391	95	385392	385688	297	CACAGCA	TTACAAACTGTTGTCAAGGATGA	23	ACAAAAACC	IGHV3S22*01
2	11595000	IGHV3-P43*01	IGHV3	Pseudogene (Frameshift)	forward	ATGTCAAG	77	TTATAA	398450	398749	300	398750	398793	44	398794	398888	95	398889	399180	292	cacagca	ttACAAACTGTTGTAAAGGATGA	23	AAAAAAACC
2	11595000	IGHV3-44*01	IGHV3	(Functional)	forward	ATGCAAAT	33	TTATAA	399670	399970	301	399971	400016	46	400017	400110	94	400111	400407	297	CACAGTG	TTAGAAACTGTTGTCAAGGATGA	23	ACAAAAACC
2	11595000	IGHV1-P01*01	IGHV1	Pseudogene (Fragment)	forward	ATGCAAAT	83	TTTTAA	402026	402326	301	402327	402369	43	402370	402452	83	402453	402717	265	CACTGCC	GTATGTGGTATTGGTCATGACGT	23	ATGTACATG
2	11595000	IGHV3-P45*01	IGHV3	Pseudogene (Frameshift)	forward	ATTTAAAT	678	TATTAA	410145	410445	301	410446	410491	46	410492	410570	79	410571	410822	252	TTACTAA	CTATTATGACGAATATACAAAAA	23	CCCTTCACG
2	11595000	IGHV1-2*01	IGHV1	(Functional)	forward	ATGCAAAT	83	TTTTAA	411589	411888	300	411889	411935	47	411936	412024	89	412025	412328	304	CACAGCG	TTACAAACTATTATGACGAAAAT	23	ACAAAAACC
2	11595000	IGHV1-3*01	IGHV1	(Functional)	forward	ATGCAAAT	83	TTTTAA	413075	413374	300	413375	413417	43	413418	413500	83	413501	413823	323	CACAGCG	ATACAGAACTATGCAAGCTGCCT	23	GCAAAAACT
2	11595000	IGHV1-P04*01	IGHV1	Pseudogene (Fragment)	forward	---	---	---	---	---		---	---		---	---		414350	414676	327	CACAGAT	GTACAGCCCCCTAGCATGCTGCA	23	TACAAATAC
2	11595000	IGHV4-P1*01	IGHV4	Pseudogene (Fragment)	forward	---	---	---	---	---		---	---		---	---		415417	415689	273	TGCTGTG	GATGGAGATTCCCTTGCCACGCA	23	TAACataat
2	11595000	IGHV2-4*01	IGHV2	(Functional)	forward	ATTTACAT	71	TATATT	417128	417427	300	417428	417470	43	417471	417606	136	417607	417903	297	CACATTG	ACACAGAAGACTGCTCGGCTGTA	23	CAAATACTG	IGHV2S1*01
2	11595000																									IGHD1-2*01	(functional)	forward	GGTTTTTTGT	CATTACATGTAT	12	CACAGTG	423817	423832	16	TATACAGTGGGGTGGA	CACAGTG	ATATATCCTCGT	12	ACAAAAACC
2	11595000	IGHV2-P5*01	IGHV2	Pseudogene (Fragment)	forward	---	---	---	---	---		---	---		---	---		433858	434141	284	CACAGTA	CAGATTATAGATTGACTTGCATT	23	ACAGGGAAA
2	11595000																									IGHD2-2*01	(functional)	forward	GGTTTTTTGT	CATTACATGTAT	12	CACAGTG	448687	448706	20	TACAACTGGGGGCTGGGGGA	CACAGTG	ATATATCCTCGT	12	ACAAAAACC
2	11595000	IGHV2-P6*01	IGHV2	Pseudogene (Fragment)	forward	---	---	---	---	---		---	---		---	---		454586	454825	240	CTCAGCT	CTTTTGTATTGTGCTTAAGAGAT	23	TATTGTGCC
2	11595000																									IGHD2-3*01	(functional)	forward	GGTTTTTTGT	CATTACATGTAT	12	CACAGTG	457573	457585	13	TACAACTGGGGGA	CACAGTG	ATATATCCTCGT	12	ACAAAAACC
2	11595000																																								IGHJ1-02*01	(functional)	forward	TATTTTTGC	ACGGTGGTGCTATTGATATGAAC	23	CACTGTG	472279	472331
2	11595000																																								IGHJ2-02*01	(functional)	forward	agtttttgt	aaGAGGTTTAAGTCAGTTTATTT	23	CACTGTG	472437	472487
2	11595000
2	11595000
2	11595000
2	11595000
2	11595000
2	11595000
2	11595000
2	11595000
2	11595000
2	11595000
2	11595000
2	11595000
2	11595000	IGHV3-46*01	IGHV3	(Functional)	forward	ATTTCAAA	279	TTATAA	497618	497918	301	497919	497964	46	497965	498059	95	498060	498356	297	cacagca	ttACAAACTGTTGTCAAGGATGA	23	ACAAAAACC
2	11595000	IGHV3-P47*01	IGHV3	Pseudogene (Fragment)	forward	---	---	---	---	---		---	---		---	---		500043	500253	211	cacagca	ttACAAACTGTTGTCAAGGATGA	23	ACAAAAACC
2	11595000	IGHV3-48*01	IGHV3	(Functional)	forward	ATTTAAAT	575	TTATAA	511189	511488	300	511489	511534	46	511535	511626	92	511627	511923	297	cacagca	ttACAAACTGTTGTAAAGGATGA	23	ACAAAAACA
2	11595000	IGHV3-49*01	IGHV3	(Functional)	forward	ATTTGAAG	53	TTATAA	512393	512693	301	512694	512739	46	512740	512831	92	512832	513128	297	CACAGTG	TTACAAACTGTTGTGAAGGATGG	23	ACAAAAACC
2	11595000	IGHV3-50*01	IGHV3	(Functional)	forward	ATGTGAAA	439	TTATAA	579233	579532	300	579533	579578	46	579579	579673	95	579674	579967	294	cacagca	ttACAAACTGTTGTAAAGGATGA	23	ACAAAAACC
2	11595000	IGHV3-51*01	IGHV3	(Functional)	forward	ATGTAAAG	170	TTATAA	580664	580963	300	580964	581006	43	581007	581102	96	581103	581399	297	cacagca	ttACAAACTATTGTAAAGGATGA	23	ACAAAAACC
2	11595000	IGHV3-52*01	IGHV3	(Functional)	forward	ATGCAAAT	33	TTATAA	582104	582403	300	582404	582446	43	582447	582542	96	582543	582839	297	cacagca	ttACAAACTATTGTAAAGGATGA	23	ACAAAAACC
2	11595000	IGHV3-53*01	IGHV3	(Functional)	forward	ATGTGCAA	107	TTATAA	624439	624738	300	624739	624784	46	624785	624873	89	624874	625170	297	cacagca	ttacaaactgttgtgaaggatga	23	acaaaaacc
2	11595000	IGHV3-P54*01	IGHV3	Pseudogene (Frameshift)	forward	ATTTGAAA	35	TTATAA	628726	629025	300	629026	629071	46	629072	629148	77	629149	629444	296	cacagca	ttACAAACTGTTGTAAAGGATGA	23	ACAAAAACC
2	11595000	IGHV3-55*01	IGHV3	(Functional)	forward	ATGTGAAT	865	TTATAA	630073	630372	300	630373	630418	46	630419	630514	96	630515	630811	297	CACAGTG	TTAGAAACTGTTGTCAAGGATGA	23	ACAAAAACC	IGHV3S34*01
2	11595000	IGHV3-56*01	IGHV3	(Functional)	forward	ATGTCAAG	31	TTAATT	640551	640850	300	640851	640896	46	640897	640989	93	640990	641286	297	cacagca	ttACAAACTGTTGTAAAGGATGA	23	ACAAAAACC
2	11595000	IGHV3-57*01	IGHV3	(Functional)	forward	ATTTGCAA	35	TTATAA	641738	642037	300	642038	642083	46	642084	642178	95	642179	642475	297	CACAGTG	TTACTAACTGTTGTGAAGGATGA	23	ACAAAAACC
2	11595000	IGHV3-58*01	IGHV3	(Functional)	forward	ATTTAAAA	270	TTATAA	647540	647839	300	647840	647885	46	647886	647962	77	647963	648257	295	GACAGTG	TTACAAACTGTTCTGAAGGATGA	23	ACAAAAACC
2	11595000	IGHV3-59*01	IGHV3	(Functional)	forward	ATGCAAAT	32	TTATAA	648961	649260	300	649261	649306	46	649307	649402	96	649403	649699	297	cacagca	ttACAAACTGTTGTAAAGGATGA	23	ACAAAAACC
2	11595000	IGHV3-60*01	IGHV3	(Functional)	forward	ATGCAAAT	33	TTATAA	650149	650448	300	650449	650494	46	650495	650589	95	650590	650886	297	CACAGTG	TTAGAAACTGTTGTGAAGGATGA	23	ACAAAAAAC
2	11595000	IGHV3-61*01	IGHV3	(Functional)	forward	ATTTGAAA	255	TTATAA	659705	660004	300	660005	660050	46	660051	660145	95	660146	660442	297	cacagca	ttacaaactgttgtgaaggatga	23	acaaaaacc	IGHV3S32*01
2	11595000	IGHV3-62*01	IGHV3	(Functional)	forward	ATTTACAT	248	TTATAA	660904	661203	300	661204	661249	46	661250	661344	95	661345	661641	297	cacagca	ttACAAACTGTTGTAAAGGATGA	23	ACAAAAACC	IGHV3S28*01
2	11595000	IGHV3-P63*01	IGHV3	Pseudogene (Frameshift)	forward	ATGTAAAT	155	TTATAA	662142	662441	300	662442	662487	46	662488	662583	96	662584	662870	287	cacagct	TTACAAACTGTTGTCAAGGATGA	23	ACAAAAACC
2	11595000	IGHV3-P64*01	IGHV3	Pseudogene (Fragment)	forward	---	---	---	---	---		---	---		---	---		676815	677074	260	TGACTGC	CGCTTCTGTCCCAATCGTTCGTG	23	TTTTGTTAG
2	11595000	IGHV3-65*01	IGHV3	(Functional)	forward	ATGTGAAA	445	TTATAA	693038	693337	300	693338	693383	46	693384	693479	96	693480	693776	297	cacagca	ttACAAACTGTTGTAAATGATGA	23	ACAAAAACC
2	11595000	IGHV3-66*01	IGHV3	(Functional)	forward	---	---	TTATAA	694476	694775	300	694776	694821	46	694822	694917	96	694918	695214	297	cacagca	ttacaaactgttgtgaaggatga	23	acaaaaacc
2	11595000	IGHV3-67*01	IGHV3	(Functional)	forward	ATGTGAAC	1228	TTATAA	695919	696218	300	696219	696264	46	696265	696360	96	696361	696657	297	CACAGTG	TTACAAACTGTTGTGAAGGATGA	23	ACAAAAACC
2	11595000	IGHV3-68*01	IGHV3	(Functional)	forward	ATGCAAAT	33	TTATAA	701341	701640	300	701641	701686	46	701687	701781	95	701782	702078	297	CACAGCA	TTACAAACTGTTGTGAAGGATGA	23	ACAAAAGCC
2	11595000	IGHV3-69*01	IGHV3	(Functional)	forward	ATGTAAAT	155	TTATAA	702583	702882	300	702883	702928	46	702929	703024	96	703025	703321	297	cacagct	TTACAAACTGTTGTCAAGGATGA	23	ACAAAAACC
2	11595000	IGHV4-2*01	IGHV4	(Functional)	forward	ATTTAAAT	24	TATATT	708363	708662	300	708663	708705	43	708706	708802	97	708803	709107	305	CACATTA	ATTAGACTTGGTTAAGCAGCTGT	23	ACAAAAACT
2	11595000																									IGHD1-3*01	(functional)	forward	GGTTTTTTGT	CATTACATGTAT	12	CACAGTG	723417	723432	16	TATACAGTGGGGTGGA	CACAGTG	ATATATCCTCGT	12	ACAAAAACC
2	11595000																									IGHD2-4*01	(functional)	forward	GGTTTTTTGT	CATTACATGTAT	12	CACAGTG	738696	738708	13	TACAACATGGGCA	CACAGTG	ATATATCCTCGT	12	ACAAAAACC
2	11595000																									IGHD3-1*01	(functional)	forward	GGTTTTTTGT	CATTACATGTAT	12	CACAGTG	743126	743139	14	TGCATACGGGGGGT	CACAGTG	ATATATACTCGT	12	ACAAAAACC
2	11595000																																								IGHJ1-03*01	(functional)	forward	TATTTTTGC	ACGGTGGTGCTATTGATATGAAC	23	CACTGTG	772824	772876
2	11595000																																								IGHJ2-03*01	(functional)	forward	agtttttgt	aaGAGGTTTACGTCAGTTTATTT	23	CACTGTG	772981	773031
2	11595000
2	11595000
2	11595000
2	11595000
2	11595000
2	11595000
2	11595000
2	11595000
2	11595000
2	11595000
2	11595000
2	11595000
2	11595000
2	11595000
2	11595000
2	11595000
2	11595000
2	11595000
[truncated: 9 more columns]
