# Supplementary material for: Systematic characterization of immunoglobulin loci and deep sequencing of the expressed repertoire in the Atlantic cod (Gadus morhua)
Source: BMC Genomics. 2024 Jul 3;25:663. doi: 10.1186/s12864-024-10571-0 (PMC11223323; doi:10.1186/s12864-024-10571-0)
Supplement: Supplementary file 3 — Supplementary Material 3. [file 12864_2024_10571_MOESM3_ESM.xlsx]

## Sheet: Summary
						Promoter			5'UTR			L-PART1			intron			V-exon			RSS						RSS
chromosome	OFFSET	IMGT ID	IgLV family	Functionality	orientation	octamer	(nt)	TATA	start	end	(nt)	start	end	(nt)	start	end	(nt)	start	end	(nt)	7mer	spacer sequence	spacer (nt)	9mer	IMGT ID	orientation	7mer	spacer sequence	spacer (nt)	9mer	start	end	length	sequence	IMGT ID	orientation	start	end	length	isotype	IMGT subgroup	functinoality
2	5087000	IGIV2-14*01	IGIV2	(F)	forward	ATGTGCAG	89	TTTATA	3546	3633	88	3634	3673	40	3674	3780	107	3781	4110	330	CACAGTG	ATTTACACCATG	12	ACAAAAACC	IGIJ2-14*01	fowrard	CACAGTG	ATTCAGTTTGTATACAtggccgt	23	acaaaaacc	5213	5246	34	GTATTCGGCGGAGGCACCAAGGTGATCGTTACTG	IGIC2-14*01	forward	5841	6169	329	sigma (L2)	IGIC2	(F)
2	5087000	IGIV2-13*01	IGIV2	(F)	forward	ATGTGCAG	96	TTTATA	7863	7947	85	7948	7987	40	7988	8094	107	8095	8424	330	CACAGTG	ATTTACACCATG	12	ACAAAAACC	IGIJ2-13*01	fowrard	CACAGTG	ATTCAGTTTGTATTCAtggccgt	23	acaaaaacc	9593	9626	34	GTATTCGGCGGAGGCACAAAGGTGATCGTTACTG	IGIC2-13*01	forward	10252	10583	332	sigma (L2)	IGIC2	(F)
2	5087000	IGIV2-12*01	IGIV2	(F)	forward	ATGTGCAG	89	TTTATA	12058	12137	80	12138	12177	40	12178	12284	107	12285	12614	330	CACAGTG	ATTTACACCATG	12	ACAAAAACC	IGIJ2-12*01	fowrard	CACAGTG	ATTCAGTTTGTATTCAtggccgt	23	acaaaaacc	13799	13832	34	GTATTCGGCGGAGGCACCAAGGTGATCGTAACTG	IGIC2-12*01	forward	14411	14739	329	sigma (L2)	IGIC2	(F)
2	5087000	IGIV2-11*01	IGIV2	(F)	forward	ATGTGCAG	89	TATATA	18037	18123	87	18124	18163	40	18164	18270	107	18271	18600	330	CACAGTG	ATTTACACCATG	12	ACAAAAACC	IGIJ2-11*01	fowrard	CACAGTG	ATTCAGTTTGTATTCAtggccgt	23	acaaaaacc	19766	19799	34	GTATTCGGCGGAGGCACAAAGGTGATCGTTACTG	IGIC2-11*01	forward	20425	20708	284	sigma (L2)	IGIC2	(F)
2					forward																														IGIC2-11-1*01	forward	28208	28423	216	sigma (L2)	IGIC2	(F)
2	5087000	IGIV2-10*01	IGIV2	(F)	forward	ATGTGCAG	87	TTTATA	29422	29492	71	29493	29532	40	29533	29639	107	29640	29966	327	CACAGTG	ATTTACACCATG	12	ACAAAAACC	IGIJ2-10*01	fowrard	CACAGTG	ATTCAGTTTGCATTAATGGACGT	23	acaaaaacc	33163	33196	34	GTATTCGGCGGAGGCACTAAGGTGATCGTTACTG	IGIC2-10*01	forward	33788	34119	332	sigma (L2)	IGIC2	(F)
2	5087000	IGIV2-9*01	IGIV2	(F)	forward	ATGTGCAG	89	TTTATA	35573	35649	77	35650	35689	40	35690	35796	107	35797	36126	330	CACAGTG	ATTTACACCATG	12	ACAAAAACT	IGIJ2-9*01	fowrard	CACAGTG	ATTCAGTTTGTATTCAtggccgt	23	acaaaaacc	37309	37342	34	GTATTCGGCGGAGGCACAAAGGTGATCGTTACTG	IGIC2-9*01	forward	37957	38387	431	sigma (L2)	IGIC2	(F)
2	5087000	IGIV2-8*01	IGIV2	(F)	forward	ATGTGCAG	89	TTTATA	39631	39717	87	39718	39757	40	39758	39864	107	39865	40194	330	CACAGTG	ATTTACACCATG	12	ACAAAAACC	IGIJ2-8*01	fowrard	CACAGTG	ATTCAGTGTGTATTCAtggccgt	23	acaaaaacc	41352	41385	34	GTATTCGGCGGAGGCACAAAGGTGATCGTTACTG	IGIC2-8*01	forward	41998	42326	329	sigma (L2)	IGIC2	(F)
2	5087000	IGIV2-7*01	IGIV2	(F)	forward	ATGTGCAG	89	TTTATA	43753	43837	85	43838	43877	40	43878	43984	107	43985	44314	330	CACAGTG	ATTTACACCATG	12	ACAAAAACC	IGIJ2-7*01	fowrard	CACAGTG	ATTCAGTGTGTATTCATGGCCGC	23	acaaaaacc	45455	45488	34	GTATTCGGCGGAGGCACAAAGGTGATCGTTACTG	IGIC2-7*01	forward	46087	46418	332	sigma (L2)	IGIC2	(F)
2	5087000	IGIV2-6*01	IGIV2	(F)	forward	ATGTGCAG	89	TTTATA	48054	48140	87	48141	48180	40	48181	48287	107	48288	48611	324	CACAGTG	ATTTACACCATG	12	GCAAAAACC	IGIJ2-6*01	fowrard	CACAGTG	ATTCAGTTTGTATTCAtggccgt	23	acaaaaacc	49778	49811	34	GTATTCGGCGGAGGCACAAAGGTGATCGTTACTG	IGIC2-6*01	forward	50422	50750	329	sigma (L2)	IGIC2	(F)
2	5087000	IGIV2-5*01	IGIV2	(F)	forward	ATGTGCAG	89	TTTATA	52233	52319	87	52320	52359	40	52360	52466	107	52467	52796	330	CACAGTG	ATTTACACCATG	12	ACAAAAACC	IGIJ2-5*01	fowrard	CACAGTG	ATTCAGTTTGTATACATGGCCAT	23	ACAAAAACA	53973	54006	34	GTATTCGGCGGAGGCACCAAGGTGATCGTTACTG	IGIC2-5*01	forward	54602	54937	336	sigma (L2)	IGIC2	(F)
2	5087000	IGIV2-4*01	IGIV2	(F)	forward	ATGTGCAG	89	TTTATA	56467	56551	85	56552	56591	40	56592	56698	107	56699	57028	330	CACAGTG	ATTTACACCATG	12	ACAAAAACC											IGIC2-4*01	forward	67195	67448	254	sigma (L2)	IGIC2	(F)
2	5087000	IGIV2-3*01	IGIV2	(F)	forward	ATGTGCAG	91	TTTATA	68873	68960	88	68961	69000	40	69001	69100	100	69101	69430	330	CACAGTG	ATTTACACCATG	12	ACAAAAACC	IGIJ2-3*01	fowrard	CACAGTG	ATTCAGTTTGTATTCAtggccgt	23	acaaaaacc	70616	70649	34	GTATTCGGCGGAGGCACAAAGGTGATCGTTACTG	IGIC2-3*01	forward	71250	71454	205	sigma (L2)	IGIC2	(P) internal STOP codon
2	5087000	IGIV2-2*01	IGIV2	(F)	forward	ATGTGCAG	89	TTTATA	71829	71905	77	71906	71945	40	71946	72052	107	72053	72379	327	CACAGTG	ATTTACACCATG	12	ACAAAAACC	IGIJ2-2*01	fowrard	CACAGTG	ATTCAGTTTGTATACAtggccgt	23	acaaaaacc	73511	73544	34	GTATTCGGCGGAGGCACCAAGGTGATCGTTACTG	IGIC2-2*01	forward	74124	74452	329	sigma (L2)	IGIC2	(F)
2	5087000	IGIV2-1*01	IGIV2	(F)	forward	ATGTGCAG	89	TTTATA	75998	76077	80	76078	76117	40	76118	76224	107	76225	76554	330	CACAGTG	ATTTACACCATG	12	ACAAAAACC	IGIJ2-1*01	fowrard	CACAGTG	ATTCAGTTTGTATTCAtggccgt	23	acaaaaacc	77694	77727	34	GTATTCGGCGGAGGCACAAAGGTGATCGTTACTG	IGIC2-1*01	forward	78339	78670	332	sigma (L2)	IGIC2	(F)
																																			IGIC4-5*01	forward	3120	3454	335	lambda-2 (L3)	IGIC4	(F)
5	4120000	IGIV4-4*01	IGIV4	(F)	forward	ATGCAAAT	92	TTTATA	5261	5338	78	5339	5387	49	5388	5516	129	5517	5821	305	CACAGTG	CTACAGTGCAGCCTGGCGCCCGT	23	ACAAAAACC	IGIJ4-4*01	forward	CACAGTG	TTTTGCTTCCGT	12	ACAAAAACC	6088	6125	38	AGACACTGGATTTGGTGGCGGCACTGAAGTCATTCTTG	IGIC4-4*01	forward	6690	7024	335	lambda-2 (L3)	IGIC4	(F)
5	4120000	IGIV4-3*01	IGIV4	(F)	forward	ATGCAAAT	92	TTTATA	8890	8965	76	8966	9014	49	9015	9143	129	9144	9448	305	CACAGTG	CTACAGTGCAGCCTGGCGCCCGT	23	ACAAAAACC	IGIJ4-3*01	forward	CACAGTG	TTTTGCTTCCGT	12	ACAAAAACC	9715	9752	38	AGACACTGGATTTGGTGGCGGCACTGAAGTCATTCTTG	IGIC4-3*01	forward	10321	10655	335	lambda-2 (L3)	IGIC4	(F)
5	4120000	IGIV4-2*01	IGIV4	(F)	forward	ATGCAAAT	92	TTTATA	12482	12557	76	12558	12606	49	12607	12732	126	12733	13037	305	CACAGTG	CTACAGTGCAGCCTGGCGCCCGT	23	ACAAAAACC	IGIJ4-2*01	forward	CACAGTG	TTTTGTCTCCGT	12	ACAAAAACC	13304	13347	44	AGACTCTCCAACCTTCTTTGGTGGTGGCACTGAAGTCATTCTTG	IGIC4-2*01	forward	13822	14156	335	lambda-2 (L3)	IGIC4	(F)
5	4120000	IGIV4-1*01	IGIV4	(F)	forward	ATGCAAAT	92	TTTATA	15975	16040	66	16041	16089	49	16090	16416	327	16417	16721	305	CACAGTG	CTACAGTGCAGCCTGGCGCCCGT	23	ACAAAAACC	IGIJ4-1*01	forward	CACAGTG	TTTTGCTTCCGT	12	ACAAAAACC	16988	17025	38	AGACACTGGATTTGGTGGCGGCACTGAAGTCATTCTTG	IGIC4-1*01	forward
5	17354000	IGIV1-1-104*01	IGIV1-1	(F)	reverse	ATTTCCAT	46	TTTAAA	3283	3593	311	3231	3282	52	3132	3230	99	2805	3131	327	cacagtg	attgagagccgt	12	acaaaaacc	IGIJ1-104*01	forward	CACAGTG	atacaaactcgttaagaggctgt	23	ACAAAAACA	3985	4022	38	gtacacttttggtggaggcaccaaactcatcgttgact	IGIC1-104*01	forward	4616	4941	326	kappa (L1)	IGIC1	(F)
5	17354000	IGIV1-1-103*01	IGIV1-1	(F)	reverse	ATTTCCAT	46	TTTAAA	7184	7540	357	7132	7183	52	7033	7131	99	6688	7032	345	cacagtg	attgagagccgt	12	acaaaaacc	IGIJ1-103*01	forward	CACAGTG	atacaaacgctttaagaggctgt	23	ACAAAAACA	7881	7918	38	gaggacttttggtggaggcaccaaactcatcgttgact	IGIC1-103*01	forward	8441	8766	326	kappa (L1)	IGIC1	(F)
5	17354000	IGIV1-1-102*01	IGIV1-1	(F)	reverse	ATTTCCAT	46	TTTAAA	10995	11278	284	10943	10994	52	10844	10942	99	10517	10843	327	cacagtg	attgagagccgt	12	acaaaaacc	IGIJ1-102*01	forward	CACAGTG	atacaaactcattaagaggctgt	23	ACAAAAACA	11692	11729	38	gttgacttttggtggaggcacacAACTCATCATTGATT	IGIC1-102*01	forward	12243	12568	326	kappa (L1)	IGIC1	(F)
5	17354000	IGIV1-1-101*01	IGIV1-1	(F)	reverse	ATTTCCAT	46	TTTAAA	15269	15584	316	15217	15268	52	15118	15216	99	14794	15117	324	cacagtg	attgagagccgt	12	acaaaaacc	IGIJ1-101*01	forward	CACAGTG	atacaaacgctttaagaggctgt	23	ACAAAAACA	15961	15998	38	gtggacttttggtggaggcaccaaactcatcgttgact	IGIC1-101*01	forward	16607	16932	326	kappa (L1)	IGIC1	(F)
5	17354000	IGIV1-1-100*01	IGIV1-1	(F)	reverse	ATTTCCAT	46	TTTAAA	19570	19856	287	19518	19569	52	19419	19517	99	19104	19418	315	cacagtg	attgagagccgt	12	acaaaaacc	IGIJ1-100*01	forward	CACAGTG	atacaaactcattaagaggctgt	23	ACAAAAACA	20274	20311	38	gaacacttttggtggaggcaccaaactcatcgttgact	IGIC1-100*01	forward	20890	21215	326	kappa (L1)	IGIC1	(F)
5	17354000	IGIV1-1-99*01	IGIV1-1	(F)	reverse	ATTTCCAT	46	TTTAAA	23772	24173	402	23720	23771	52	23621	23719	99	23300	23620	321	cacagtg	attgagagccgt	12	acaaaaacc	IGIJ1-99*01	forward	CACAGTG	atacaaactcattaagaggctgt	23	ACAAAAACA	24476	24513	38	gaacacttttggtggaggcaccaaactcatcgttgact	IGIC1-99*01	forward	25109	25434	326	kappa (L1)	IGIC1	(F)
5	17354000	IGIV1-1-98*01	IGIV1-1	(F)	reverse	ATTTCCAT	46	TTTAAA	33694	34009	316	33642	33693	52	33543	33641	99	33219	33542	324	cacagtg	attgagagccgt	12	acaaaaacc	IGIJ1-98*01	forward	CACAGTG	atacaaacgctttaagaggctgt	23	ACAAAAACA	34386	34423	38	gtggacttttggtggaggcaccaaactcatcgttgact	IGIC1-98*01	forward	35032	35357	326	kappa (L1)	IGIC1	(F)
5	17354000	IGIV1-1-97*01	IGIV1-1	(F)	reverse	ATTTCCAT	46	TTTAAA	38105	38434	330	38053	38104	52	37954	38052	99	37630	37953	324	cacagtg	attgagagccgt	12	acaaaaacc	IGIJ1-97*01	forward	CACAGTG	atacaaacgcattaagaggctgt	23	ACAAAAACA	38687	38724	38	gtggacttttggtggaggcaccaaactcatcgttgact	IGIC1-97*01	forward	39243	39568	326	kappa (L1)	IGIC1	(F)
5	17354000	IGIV1-1-96*01	IGIV1-1	(F)	reverse	ATTTCCAT	46	TTTAAA	41972	42337	366	41920	41971	52	41821	41919	99	41497	41820	324	cacagtg	attgagagccgt	12	acaaaaacc	IGIJ1-96*01	forward	CACAGTG	gaaccgggcagccgccaggggcg	23	GCATATTTG	42985	43028	44	cctaaaaccgccactgggtggaggcaccaaactcatcgttgact	IGIC1-96*01	forward	43638	43963	326	kappa (L1)	IGIC1	(F)
5	17354000	IGIV1-1-95*01	IGIV1-1	(F)	reverse	ATTTCCAT	46	TTTAAA	46532	46819	288	46480	46531	52	46381	46479	99	46057	46380	324	cacagtg	attgagagccgt	12	acaaaaacc	IGIJ1-95*01	forward	CACAGTG	atacaaactcgttaagaggctgt	23	ACAAAAACA	47234	47271	38	gtacacttttggtggaggcaccaaactcatcgttgact	IGIC1-95*01	forward	47869	48194	326	kappa (L1)	IGIC1	(F)
5	17354000	IGIV1-1-94*01	IGIV1-1	(F)	reverse	ATTTCCAT	46	TTTAAA	50998	51334	337	50946	50997	52	50847	50945	99	50520	50846	327	cacagtg	attgagagccgt	12	acaaaaacc	IGIJ1-94*01	forward	cacagcg	ATACATATGcattaagaggctgt	23	ACAAAAACA	51683	51720	38	Gtggacttttggtggaggcaccaaactcatcgttgact	IGIC1-94*01	reverse	52271	52596	326	kappa (L1)	IGIC1	(F)
5																																			IGIC1-94-1*01	reverse	621909	622234	326	kappa (L1)	IGIC1	(F)
5																									IGIJ1-94-1*01	reverse	CACAGTG	atacaaactcgttaagaggctgt	23	ACAAAAACA	622828	622865	38	gtacacttttggtggaggcaccaaactcatcgttgact
5	17354000	IGIV1-1-93*01	IGIV1-1	(F)	forward	ATTTCCAT	46	TTTAAA	623280	623568	289	623569	623620	52	623621	623719	99	623720	624025	306	cacagtg	attgagagccgt	12	acaaaaacc	IGIJ1-93*01	reverse	CACAGTG	atacaaactcattaagaggctgt	23	ACAAAAACA	626578	626615	38	gtggacttttggtggaggcaccaaactcatcgttgact	IGIC1-93*01	reverse	625730	626055	326	kappa (L1)	IGIC1	(F)
5	17354000	IGIV1-1-92*01	IGIV1-1	(F)	forward	ATTTCCAT	46	TTTAAA	627017	627298	282	627299	627350	52	627351	627449	99	627450	627776	327	cacagtg	attgagagccgt	12	acaaaaacc	IGIJ1-92*01	reverse	CACAGTG	atacaaacgcatcaagaggctgt	23	ACAAAAACA	636969	637006	38	gttgacttttggtggaggcacccAACTCATCGTTGAtt	IGIC1-92*01	reverse	636137	636462	326	kappa (L1)	IGIC1	(F)
5	17354000	IGIV1-1-91*01	IGIV1-1	(F)	forward	ATTTCCAT	46	TTTAAA	637416	637701	286	637702	637753	52	637754	637852	99	637853	638158	306	cacagtg	attgagagccgt	12	acaaaaacc	IGIJ1-91*01	reverse	CACAGTG	atacaaacgcattaagaggctgt	23	ACAAAAACA	641130	641167	38	ggggacttttggtggaggcaccaaactcatcgttaact	IGIC1-91*01	reverse	640291	640616	326	kappa (L1)	IGIC1	(F)
5	17354000	IGIV1-1-90*01	IGIV1-1	(F)	forward	ATTTCCAT	46	TTTAAA	641515	641851	337	641852	641903	52	641904	642002	99	642003	642320	318	cacagtg	attgagagccgt	12	acaaaaacc	IGIJ1-90*01	reverse	CACAGTG	atacaaacgcattaagaggctgt	23	ACAATAACC	645485	645522	38	gtggacttttggtggaggcacccAACTCATCGTTGAtt	IGIC1-90*01	reverse	644653	644978	326	kappa (L1)	IGIC1	(F)
5	17354000	IGIV1-1-89*01	IGIV1-1	(F)	forward	ATTTCCAT	46	TTTAAA	645849	646217	369	646218	646269	52	646270	646368	99	646369	646692	324	cacagtg	attgagagccgt	12	acaaaaacc
5	17354000	IGIV1-1-88*01	IGIV1-1	(F)	forward	ATTTCCAT	46	TTTAAA	648046	648354	309	648355	648406	52	648407	648505	99	648506	648829	324	cacagtg	attgagagccgt	12	acaaaaacc	IGIJ1-88*01	reverse	CACAGTG	atacaaacgcattaagaggctgt	23	ACAAAAACA	653236	653273	38	gtggacttttggtggaggcaccaaactcatcgttaact	IGIC1-88*01	reverse	652696	652909	214	kappa (L1)	IGIC1	(F)
5	17354000	IGIV1-1-87*01	IGIV1-1	(F)	forward	ATTTCCAT	46	TTTAAA	653621	653957	337	653958	654009	52	654010	654108	99	654109	654435	327	cacagtg	attgagagccgt	12	acaaaaacc	IGIJ1-87*01	reverse	CACAGTG	ATGCAAACGcattaagaggctgt	23	ACAAAAACA	657294	657331	38	GAggacttttggtggaggcaccaaactcatcgttgaca	IGIC1-87*01	reverse	656435	656760	326	kappa (L1)	IGIC1	(F)
5	17354000	IGIV1-1-86*01	IGIV1-1	(F)	forward	ATTTCCAT	46	TTTAAA	659344	659727	384	659728	659779	52	659780	659878	99	659879	660202	324	cacagtg	attgagagccgt	12	acaaaaacc	IGIJ1-86*01	reverse	CACAGTG	atacaaacgcatcaagaggctgt	23	ACAAAAACA	662824	662861	38	gttgacttttggtggaggcacccAACTCATCGTTGAtt	IGIC1-86*01	reverse	661992	662317	326	kappa (L1)	IGIC1	(F)
5	17354000	IGIV1-1-85*01	IGIV1-1	(F)	forward	ATTTCAAA	132	TTTAAT	663845	664159	315	664160	664211	52	664212	664310	99	664311	664616	306	cacagtg	attgagagccgt	12	acaaaaacc	IGIJ1-85*01	reverse	CACAGTG	atacaaacgcattaagaggctgt	23	ACAATAACC	667640	667677	38	gtggacttttggtggaggcacccAACTCATCGTTGAtt	IGIC1-85*01	reverse	666808	667133	326	kappa (L1)	IGIC1	(F)
5	17354000	IGIV1-1-84*01	IGIV1-1	(F)	forward	ATTTCCAT	46	TTTAAA	668005	668372	368	668373	668424	52	668425	668523	99	668524	668847	324	cacagtg	attgagagccgt	12	acaaaaacc
5	17354000	IGIV1-1-83*01	IGIV1-1	(F)	forward	ATTTCCAT	46	TTTAAA	670231	670539	309	670540	670591	52	670592	670690	99	670691	671008	318	cacagtg	attgagagccgt	12	acaaaaacc	IGIJ1-83*01	reverse	CACAGTG	atacaaacgcattaagaggctgt	23	ACAAAAACA	674035	674072	38	gaggacttttggtggaggcaccaaactcatcgttgatt	IGIC1-83*01	reverse	673196	673521	326	kappa (L1)	IGIC1	(F)
5	17354000	IGIV1-1-P82*01	IGIV1-1	(P) frameshift	forward	ATTTCCAT	46	TTTAAA	674435	674734	300	674735	674786	52	674787	674885	99	674886	675205	320	cacagtg	attgagagccgt	12	acaaaaacc	IGIJ1-82*01	reverse	CACAGTG	atacaaactcattaagaggctgt	23	ACAAAAACA	679422	679459	38	gttcacttttggtggaggcacacAACTCATCATTGATT	IGIC1-P82*01	reverse	678574	678899	326	kappa (L1)	IGIC1	(F)
5	17354000	IGIV1-1-81*01	IGIV1-1	(F)	forward	ATTTCCAT	46	TTTAAA	679888	680165	278	680166	680217	52	680218	680316	99	680317	680643	327	cacagtg	attgagagccgt	12	acaaaaacc	IGIJ1-81*01	reverse	CACAGTG	atacaaactcattaagaggctgt	23	ACAAAAATC	684371	684387	17	gaacacttttggtggag	IGIC1-81*01	reverse	682660	682985	326	kappa (L1)	IGIC1	(F)
5																									IGIJ1-81-1*01	reverse	CACAGTG	atacaaactcgttaagaggctgt	23	ACAAAAACA	689375	689412	38	gtacacttttggtggaggcaccaaactcatcgttgact	IGIC1-81-1*01	reverse	688495	688820	326	kappa (L1)	IGIC1	(F)
5	17354000	IGIV1-1-80*01	IGIV1-1	(F)	forward	ATTTCCAT	46	TTTAAA	689957	690114	158	690115	690166	52	690167	690264	98	690265	690588	324	cacagtg	attgagagccgt	12	acaaaaacc	IGIJ1-80*01	reverse	CACAGTG	atacaaacgcatcaagaggctgt	23	ACAAAAACA	693208	693245	38	gttgacttttggtggaggcacccAACTCATCGTTGAtt	IGIC1-80*01	reverse	692376	692701	326	kappa (L1)	IGIC1	(F)
5	17354000	IGIV1-1-79*01	IGIV1-1	(F)	forward	ATTTCCAT	46	TTTAAA	693634	693931	298	693932	693983	52	693984	694082	99	694083	694388	306	cacagtg	attgagagccgt	12	acaaaaacc	IGIJ1-79*01	reverse	CACAGTG	atacaaacgcattaagaggctgt	23	ACAATAACC	697553	697590	38	gtggacttttggtggaggcacccAACTCATCGTTGAtt	IGIC1-79*01	reverse	696721	697046	326	kappa (L1)	IGIC1	(F)
5	17354000	IGIV1-1-78*01	IGIV1-1	(F)	forward	ATTTCCAT	46	TTTAAA	697930	698284	355	698285	698336	52	698337	698435	99	698436	698762	327	cacagtg	attgagagccgt	12	acaaaaacc	IGIJ1-78*01	reverse	CACAGTG	atacaaactcattaagaggctgt	23	ACAAAAACA	701678	701715	38	gtacacttttggtggaggcaccaaactcatcatTGACT	IGIC1-78*01	reverse	700688	701013	326	kappa (L1)	IGIC1	(F)
5	17354000	IGIV1-2-77*01	IGIV1-2	(F)	reverse	ATTTGAAT	44	TAAATA	704278	704445	168	704229	704277	49	704033	704228	196	703730	704032	303	cacagtg	atttagagctgt	12	acaaaaacc
5	17354000	IGIV1-1-76*01	IGIV1-1	(F)	reverse	ATTCACAT	46	TTTAAA	705833	706261	429	705781	705832	52	705682	705780	99	705367	705681	315	cacagtg	attgagagccgt	12	acaaaaacc											IGIC1-76*01	forward	706925	707250	326	kappa (L1)	IGIC1	(F)
5	19250000	IGIV1-1-75*01	IGIV1-1	(F)	reverse	ATTTCCAT	46	TTTAAA	3163	3456	294	3111	3162	52	3012	3110	99	2688	3011	324	cacagtg	attgagagccgt	12	acaaaaacc	IGIJ1-75*01	forward	CACAGTG	atacaaactcattaagaggctgt	23	ACAAAAACA	3867	3904	38	gtacacttttggtggaggcaccaaactcatcgttgact	IGIC1-75*01	forward	4431	4757	327	kappa (L1)	IGIC1	(F)
5	19250000	IGIV1-1-74*01	IGIV1-1	(F)	reverse	ATTTCCAT	46	TTTAAA	13598	13981	384	13546	13597	52	13447	13545	99	13132	13446	315	cacagtg	attgagagccgt	12	acaaaaacc	IGIJ1-74*01	forward	CACAGTG	atacaaactcattaagaggctgt	23	ACAAAAACA	14254	14291	38	ggTCACTTTTGGTGaaggcaccaaactcatcgttgact	IGIC1-74*01	forward	14816	15141	326	kappa (L1)	IGIC1	(F)
5	19250000	IGIV1-1-73*01	IGIV1-1	(F)	reverse	ATTTCCAT	46	TTTAAA	17532	17846	315	17480	17531	52	17381	17479	99	17054	17380	327	cacagtg	attgagagccgt	12	acaaaaacc	IGIJ1-73*01	forward	CACAGTG	atacaaactcattaagaggctgt	23	ACAAAAACA	18236	18273	38	gaggacttttggtggaggcaccaaactcatcgttgact	IGIC1-73*01	forward	18875	19200	326	kappa (L1)	IGIC1	(F)
5	19250000	IGIV1-1-72*01	IGIV1-1	(F)	reverse	ATTTCCAT	46	TTTAAA	21576	21841	266	21524	21575	52	21434	21523	90	21119	21433	315	cacagtg	attgagagctgt	12	acaaaaacc	IGIJ1-72*01	forward	CACAGTG	atacaaactcattaagaggCTAT	23	ACAAAAACT	22280	22317	38	gtacacttttggtggaggcaccaaactcatcgttgact	IGIC1-72*01	forward	22838	23163	326	kappa (L1)	IGIC1	(F)
5	19250000	IGIV1-1-71*01	IGIV1-1	(F)	reverse	ATTTCCAT	46	TTTAAA	31280	31548	269	31228	31279	52	31138	31227	90	30823	31137	315	cacagtg	attaagagccgt	12	acaaaaacc	IGIJ1-71*01	forward	CACAGTG	atacaaactcattaagaggctgt	23	ACAAAAACA	31981	32018	38	gtggacttttggtggaggcaccaaactcatcgttgact	IGIC1-71*01	forward	34507	34832	326	kappa (L1)	IGIC1	(F)
5	19250000	IGIV1-1-70*01	IGIV1-1	(F)	reverse	ATTTCCAT	46	TTTAAA	38185	38537	353	38133	38184	52	38034	38132	99	37707	38033	327	cacagtg	attgagagccgt	12	acaaaaacc	IGIJ1-70*01	forward	CACAGTG	atacaaactcattaagaggctgt	23	ACAAAAACA	38883	38920	38	gaacacttttggtggaggcaccaaactcatcgttgact	IGIC1-70*01	forward	39475	39800	326	kappa (L1)	IGIC1	(F)
5	19250000	IGIV1-1-69*01	IGIV1-1	(F)	reverse	ATTTCCAT	46	TTTAAA	42466	42754	289	42414	42465	52	42315	42413	99	42000	42314	315	cacagtg	attgagagccgt	12	acaaaaacc	IGIJ1-69*01	forward	CACAGTG	atacaaactcattaagaggctgt	23	ACAAAAACA	43124	43161	38	ggtcacttttggtggaggcaccaaactcatcgttgact	IGIC1-69*01	forward	43686	44011	326	kappa (L1)	IGIC1	(F)
5	19250000	IGIV1-1-68*01	IGIV1-1	(F)	reverse	ATTTCCAT	46	TTTAAA	46473	46770	298	46421	46472	52	46322	46420	99	45995	46321	327	cacagtg	attgagagccgt	12	acaaaaacc	IGIJ1-68*01	forward	CACAGTG	atacaaactcattaagaggctgt	23	ACAAAAACA	47133	47170	38	gtggacttttggtggaggcaccaaactcatcgttgact	IGIC1-68*01	forward	47698	48023	326	kappa (L1)	IGIC1	(F)
5																									IGIJ1-68-1*01	forward	CACAGTG	atacaaacgcattaagaggctgt	23	ACAAAAACA	49024	49061	38	gtggacttttggtggaggcaccaaactcatcgttgact	IGIC1-67-1*01	forward	49591	49916	326	kappa (L1)	IGIC1	(F)
5	19250000	IGIV1-1-67*01	IGIV1-1	(F)	reverse	ATTTCCAT	46	TTTAAA	52183	52476	294	52131	52182	52	52032	52130	99	51720	52031	312	cacagtg	attgagagccgt	12	acaaaaacc	IGIJ1-67*01	forward	CACAGTG	atacaaactcattaagaggctgt	23	ACAAAAACA	52884	52921	38	gtacacttttggtggaggcaccaaactcatcgttgact	IGIC1-67*01	forward	53439	53764	326	kappa (L1)	IGIC1	(F)
5	19250000	IGIV1-1-66*01	IGIV1-1	(F)	reverse	ATTTCCAT	46	TTTAAA	58114	58450	337	58062	58113	52	57963	58061	99	57642	57962	321	cacagtg	attgagagccgt	12	acaaaaacc	IGIJ1-66*01	forward	CACAGTG	atacaaacgcattaagaggctgt	23	ACAAAAACA	58776	58813	38	gaggacttttggtggaggcaccaaactcatcgttgatt	IGIC1-66*01	forward	59327	59652	326	kappa (L1)	IGIC1	(F)
5	19250000	IGIV1-1-65*01	IGIV1-1	(F)	reverse	ATTTCCAT	46	TTTAAA	62255	62544	290	62203	62254	52	62104	62202	99	61792	62103	312	cacagtg	attgagagccgt	12	acaaaaacc	IGIJ1-65*01	forward	CACAGTG	atacaaactcattaagaggctgt	23	ACAAAAACA	62914	62951	38	ggtcacttttggtggaggcaccaaactcatcgttgact	IGIC1-65*01	forward	63475	63800	326	kappa (L1)	IGIC1	(F)
5	19250000	IGIV1-1-64*01	IGIV1-1	(F)	reverse	ATTTCCAT	46	TTTAAA	66273	66550	278	66221	66272	52	66123	66220	98	65796	66122	327	cacagtg	attgagagccgt	12	acaaaaacc	IGIJ1-64*01	forward	cacggtg	atacaaacgcattaagaggctgt	23	ACAAAAACA	66953	66990	38	GTtgacttttggtggaggcaccaaactcatcgttgatt	IGIC1-64*01	forward	67493	67815	323	kappa (L1)	IGIC1	(F)
5	19250000	IGIV1-1-63*01	IGIV1-1	(F)	reverse	ATTTCCAT	46	TTTAAA	69957	70391	435	69905	69956	52	69806	69904	99	69482	69805	324	cacagtg	attgagagccgt	12	acaaaaacc	IGIJ1-63*01	forward	CACAGTG	atacaaactcattaagaggctgt	23	ACAAAAACA	70661	70698	38	gtacacttttggtggaggcaccaaactcatcgttgact	IGIC1-63*01	forward	71201	71526	326	kappa (L1)	IGIC1	(F)
5	19250000	IGIV1-1-62*01	IGIV1-1	(F)	reverse	ATTTCCAT	46	TTTAAA	73962	74350	389	73910	73961	52	73811	73909	99	73484	73810	327	cacagtg	attgagagccgt	12	accaaaacc	IGIJ1-62*01	forward	CACAGTG	atacaaactcattaagaggctgt	23	ACAAAAACA	74643	74680	38	gcggacttttggtggaggcaccaaactcatcgttgact	IGIC1-62*01	forward	75206	75531	326	kappa (L1)	IGIC1	(F)
5	19250000	IGIV1-1-61*01	IGIV1-1	(F)	reverse	ATTTCCAT	46	TTTAAA	77927	78204	278	77875	77926	52	77776	77874	99	77449	77775	327	cacagtg	attgagagccgt	12	acaaaaacc	IGIJ1-61*01	forward	CACAGTG	atacaaactcattaagaggctgt	23	ACTAAAACC	78625	78662	38	gaacacttttggtggaggcaccaaactcatcgttgact	IGIC1-61*01	forward	79263	79588	326	kappa (L1)	IGIC1	(F)
5	19250000	IGIV1-1-60*01	IGIV1-1	(F)	reverse	ATTTCCAT	46	TTTAAA	82211	82492	282	82159	82210	52	82060	82158	99	81745	82059	315	CACActg	attgagagccgt	12	acaaaaacc	IGIJ1-60*01	forward	CACAGTG	atacaaactcattatgaggctgt	23	ACAAAAACA	82912	82949	38	gttGACTTTTGGTGGAGGAaccaaactcatcgttgact	IGIC1-60*01	forward	83470	83795	326	kappa (L1)	IGIC1	(F)
5	19250000	IGIV1-1-59*01	IGIV1-1	(F)	reverse	ATTTCCAT	46	TTTAAA	88790	89077	288	88738	88789	52	88639	88737	99	88324	88638	315	cacagtg	attgagagccgt	12	acaaaaacc	IGIJ1-59*01	forward	CACAGTG	atacaaactcattaagaggctgt	23	ACAAAAACA	89492	89529	38	gtacacttttggtggaggcaccaaactcatcgttgact	IGIC1-59*01	forward	90052	90377	326	kappa (L1)	IGIC1	(F)
5	19250000	IGIV1-1-58*01	IGIV1-1	(F)	reverse	ATTTCCAT	46	TTTAAA	92967	93257	291	92915	92966	52	92816	92914	99	92489	92815	327	cacagtg	attgagagccgt	12	acaaaaacc	IGIJ1-58*01	forward	CACAGTG	atacaaactcattaagaggctgt	23	ACAAAAACA	93668	93705	38	gtacacttttggtggaggcaccaaactcatcgttgact	IGIC1-58*01	forward	94226	94551	326	kappa (L1)	IGIC1	(F)
5	19250000	IGIV1-1-57*01	IGIV1-1	(F)	reverse	ATTTCCAT	46	TTTAAA	97057	97343	287	97005	97056	52	96906	97004	99	96594	96905	312	cacagtg	attgagagccgt	12	actaaaacc	IGIJ1-57*01	forward	cagagtg	ATACAAACTCgttaagaggctgt	23	ACAAAAACA	97757	97794	38	Gtacacttttggtggaggcaccaaactcatcgttgact	IGIC1-57*01	forward	98388	98713	326	kappa (L1)	IGIC1	(F)
5	19250000	IGIV1-1-56*01	IGIV1-1	(F)	reverse	ATTTCCAT	46	TTTAAA	101406	101794	389	101354	101405	52	101255	101353	99	100943	101254	312	cacagtg	attgagagccgt	12	actaaaacc	IGIJ1-56*01	forward	CACAGTG	atacaaactcattaagaggctgt	23	ACAAAAACA	102087	102124	38	gtggacttttggtggaggcaccaaactcatcgttgact	IGIC1-56*01	forward	102654	102979	326	kappa (L1)	IGIC1	(F)
5	19250000	IGIV1-1-55*01	IGIV1-1	(F)	reverse	ATTTCCAT	46	TTTAAA	105325	105623	299	105273	105324	52	105174	105272	99	104847	105173	327	cacagtg	attgagagccgt	12	acaaaaacc	IGIJ1-55*01	forward	CACAGTG	ATACAAACTCgttaagaggctgt	23	ACAAAAACA	106029	106066	38	gtacacttttggtggaggcaccaaactcatcgttgact	IGIC1-55*01	forward	106666	106991	326	kappa (L1)	IGIC1	(F)
5	19250000	IGIV1-1-54*01	IGIV1-1	(F)	reverse	ATTTCCAT	46	TTTAAA	109166	109459	294	109114	109165	52	109015	109113	99	108697	109014	318	cacagtg	attgagagccgt	12	acaaaaacc	IGIJ1-54*01	forward	CACAGTG	atacaaactcattaagaggctgt	23	ACAAAAACA	109870	109907	38	gtacacttttggtggaggcaccaaactcataattgact	IGIC1-54*01	forward	110433	110758	326	kappa (L1)	IGIC1	(F)
5	19250000	IGIV1-1-53*01	IGIV1-1	(F)	reverse	ATTTCCAT	46	TTTAAA	113147	113440	294	113095	113146	52	112996	113094	99	112681	112995	315	cacagtg	attgagagccgt	12	accaaaacc	IGIJ1-53*01	forward	CACAGTG	atacaaactcattaagaggctgt	23	ACAAAAACA	113851	113888	38	gtggacttttggtggaggcaccaaactcatcgttaact	IGIC1-53*01	forward	114415	114740	326	kappa (L1)	IGIC1	(F)
5	19250000	IGIV1-1-52*01	IGIV1-1	(F)	reverse	ATTTCCAT	46	TTTAAA	123271	123564	294	123219	123270	52	123120	123218	99	122814	123119	306	cacagtg	attaagagccgt	12	acaaaaacc	IGIJ1-52*01	forward	CACAGTG	atacaaactcattaagaggctgt	23	ACAAAAACA	123975	124012	38	gttcacttttggtggaggcaccaaactcatcgttgact	IGIC1-52*01	forward	124532	124857	326	kappa (L1)	IGIC1	(F)
5	19250000	IGIV1-1-51*01	IGIV1-1	(F)	reverse	ATTTCCAT	46	TTTAAA	134430	134728	299	134378	134429	52	134279	134377	99	133952	134278	327	cacagtg	attgagagccgt	12	acaaaaacc	IGIJ1-51*01	forward	CACAGTG	atacaaactcattaagaggttgt	23	ACAAAAACA	135101	135138	38	ggtcacttttggtggaggcaccaaactcatcgttgact	IGIC1-51*01	forward	135676	135995	320	kappa (L1)	IGIC1	(F)
5	19250000	IGIV1-1-50*01	IGIV1-1	(F)	reverse	ATTTCCAT	46	TTTAAA	139393	139594	202	139341	139392	52	139242	139340	99	138927	139241	315	cacagtg	attgagagccgt	12	acaaaaacc
5	19250000	IGIV1-2-49*01	IGIV1-2	(F)	forward	ATTTCAAT	44	TAAATA	140503	140764	262	140765	140813	49	140814	141006	193	141007	141309	303	cacagtg	attgagagccgt	12	acaaaaacc	IGIJ1-49*01	forward	CACAGTG	atacaaactcattaagaggctgt	23	ACAAAAACA	141651	141688	38	gtacacttttggtggaggcaccaaactcatcattgact	IGIC1-49*01	forward	142378	142703	326	kappa (L1)	IGIC1	(F)
5	19250000	IGIV1-1-48*01	IGIV1-1	(F)	reverse	ATTTCCAT	46	TTTAAA	144802	145089	288	144750	144801	52	144651	144749	99	144345	144650	306	cacagtg	attgagagccgt	12	acaaaaacc	IGIJ1-48*01	forward	CACAGTG	atacaaactcattaagaggctgt	23	ACAAAACCT	145503	145540	38	gtacacttttggtggaggcaccaaactcatcgttgact	IGIC1-48*01	forward	146052	146377	326	kappa (L1)	IGIC1	(F)
5	19250000	IGIV1-1-47*01	IGIV1-1	(F)	reverse	ATTTCCAT	---	---	151249	151543	295	151197	151248	52	151098	151196	99	150792	151097	306	Cgcagtg	attgagagccgt	12	accaaaacc	IGIJ1-47*01	forward	CACAGTG	atacaaactcattaagaggctgt	23	ACAAAAACA	151925	151962	38	gtggacttttggtggaggcaccaaactcatcgttgact	IGIC1-47*01	forward	152488	152705	218	kappa (L1)	IGIC1	(F)
5	19250000	IGIV1-1-P46*01	IGIV1-1	(P) internal STOP codon	reverse	ATTTCCAT	46	TTTAAA	155369	155650	282	155317	155368	52	155219	155316	98	154901	155218	318	cacagtg	attgtAGAGCCGT	13	acaaaaaac	IGIJ1-P46*01	forward	CACAGTG	atacaaactcattaagaggctgt	23	ACAAAAACA	156074	156110	37	gtactcttttggtggaggcaccaactcatcgttgact	IGIC1-46*01	forward	156632	156882	251	kappa (L1)	IGIC1	(F)
5	19250000	IGIV1-1-45*01	IGIV1-1	(F)	reverse	ATTTCCAT	46	TTTAAA	166378	166675	298	166326	166377	52	166227	166325	99	165900	166226	327	cacagtg	attgagagccgt	12	acaaaaacc	IGIJ1-45*01	forward	CACAGTG	atacaaactcattaagaggttgt	23	ACAAAAACA	167049	167086	38	ggtcacttttggtggaggcaccaaactcatcgttgact	IGIC1-45*01	forward	167623	167942	320	kappa (L1)	IGIC1	(F)
5	19250000	IGIV1-1-P44*01	IGIV1-1	(P) internal STOP codon	reverse	ATTTCCAT	46	TTTAAA	171345	171644	300	171293	171344	52	171194	171292	99	170878	171193	316	cacagtg	attgagagccgt	12	acaaaaacc
5	19250000	IGIV1-2-43*01	IGIV1-2	(F)	forward	ATTTCAAT	42	TAAATA	172455	172716	262	172717	172765	49	172766	172958	193	172959	173261	303	cacagtg	attgagagccgt	12	acaaaaacc	IGIJ1-43*01	forward	CACAGTG	atacaaactcattaagaggctgt	23	ACAAAAACA	173603	173640	38	gtacacttttggtggaggcaccaaactcatcattgact	IGIC1-43*01	forward	174330	174655	326	kappa (L1)	IGIC1	(F)
5	19250000	IGIV1-1-42*01	IGIV1-1	(F)	reverse	---	---	TATTAT	176754	177041	288	176702	176753	52	176603	176701	99	176297	176602	306	cacagtg	attgagagccgt	12	acaaaaacc	IGIJ1-42*01	forward	CACAGTG	atacaaactcattaagaggctgt	23	ACAAAAACA	177456	177493	38	gtacacttttggtggaggcaccaaactcatcgttgact	IGIC1-42*01	forward	178005	178330	326	kappa (L1)	IGIC1	(F)
5	19250000	IGIV1-1-41*01	IGIV1-1	(F)	reverse	ATTTCCAT	46	TTTAAA	183196	183493	298	183144	183195	52	183045	183143	99	182739	183044	306	Cgcagtg	attgagagccgt	12	accaaaacc	IGIJ1-41*01	forward	CACAGTG	atacaaactcattaagaggctgt	23	ACAAAAACA	183874	183911	38	gtggacttttggtggaggcaccaaactcatcgttgact	IGIC1-41*01	forward	184435	184764	330	kappa (L1)	IGIC1	(F)
5	19250000	IGIV1-1-40*01	IGIV1-1	(F)	reverse	ATTTCCAT	46	TTTAAA	187316	187597	282	187264	187315	52	187165	187263	99	186847	187164	318	cacagtg	attgagagccgt	12	acaaaaacc	IGIJ1-40*01	forward	CACAGTG	atacaaactcattaagaggctgt	23	ACAAAAACA	188017	188054	38	gtactcttttggtggaggcaccaaactcatcgttgact	IGIC1-40*01	forward	188573	188898	326	kappa (L1)	IGIC1	(F)
5	19250000	IGIV1-1-39*01	IGIV1-1	(F)	reverse	ATTTCCAT	46	TTTAAA	198326	198624	299	198274	198325	52	198175	198273	99	197848	198174	327	cacagtg	attgagagccgt	12	acaaaaacc	IGIJ1-39*01	forward	CACAGTG	atacaaactcattaagaggctgt	23	ACAAAAACA	198997	199034	38	ggtcacttttggtggaggcaccaaactcatcgttgact	IGIC1-39*01	forward	199572	199897	326	kappa (L1)	IGIC1	(F)
5	19250000	IGIV1-1-38*01	IGIV1-1	(F)	reverse	ATTTCCAT	46	TTTAAA	202980	203271	292	202928	202979	52	202829	202927	99	202517	202828	312	cacagtg	attgagagccgt	12	acaaaaacc	IGIJ1-38*01	forward	CACAGTG	atacaaactcattaagaggctgt	23	ACAAAAACA	203681	203718	38	ggtcacttttggtggaggcaccaaactcatcgttgact	IGIC1-38*01	forward	204241	204566	326	kappa (L1)	IGIC1	(F)
5	19250000	IGIV1-1-37*01	IGIV1-1	(F)	reverse	ATTTCCAT	46	TTTAAA	207897	208184	288	207845	207896	52	207746	207844	99	207431	207745	315	cacagtg	attgagagccgt	12	acaaaaacc	IGIJ1-37*01	forward	CACAGTG	atacaaactcattaagaggctgt	23	ACAAAAACA	208551	208588	38	ggtcacttttggtggaggcaccaaactcatcgttgact	IGIC1-37*01	forward	209113	209438	326	kappa (L1)	IGIC1	(F)
5	19250000	IGIV1-1-36*01	IGIV1-1	(F)	reverse	ATTTCCAT	46	TTTAAA	214420	214701	282	214368	214419	52	214269	214367	99	213954	214268	315	cacagtg	attgagagccgt	12	actaaaacc	IGIJ1-36*01	forward	CACAGTG	atacaaactcattaagaggaggc	26	ACAAAAACA	215125	215162	38	gtggacttttggtggaggcaccaaactcatcgttgact	IGIC1-36*01	forward	215658	215983	326	kappa (L1)	IGIC1	(F)
5	19250000	IGIV1-1-35*01	IGIV1-1	(F)	reverse	ATTTCCAT	46	TTTAAA	265829	266122	294	265777	265828	52	265679	265776	98	265355	265678	324	cacagtg	attgagagccgt	12	acaaaaacc	IGIJ1-35*01	forward	CACAGTG	atacaaactcattgagaggctgt	23	ACAAAAACA	266509	266546	38	ggtcacttttggtggaggcaccaaactcatcgttgact	IGIC1-35*01	forward	267084	267409	326	kappa (L1)	IGIC1	(F)
5	19250000	IGIV1-1-34*01	IGIV1-1	(F)	reverse	ATTTCCAT	46	TTTAAA	272702	273010	309	272650	272701	52	272551	272649	99	272245	272550	306	cacagtg	attgagagccgt	12	acaaaaacc	IGIJ1-34*01	forward	CACAGTG	atacaaactcattaagaggctgt	23	ACAAAAACA	273383	273420	38	gtggacttttggtggaggcaccaaactcatcgttgact	IGIC1-34*01	forward	273944	274269	326	kappa (L1)	IGIC1	(F)
5	19250000	IGIV1-1-33*01	IGIV1-1	(F)	reverse	ATTTCCAT	46	TTTAAA	276854	277055	202	276802	276853	52	276703	276801	99	276376	276702	327	cacagtg	attgagagccgt	12	acaaaaacc	IGIJ1-33*01	forward	CACAGTG	atacaaactcattaagaggctgt	23	ACAAAAACA	277551	277588	38	gaacacttttggtggaggcaccaaactcatcgttgact	IGIC1-33*01	forward	278193	278518	326	kappa (L1)	IGIC1	(F)
5	19250000	IGIV1-1-32*01	IGIV1-1	(F)	reverse	ATTTCCAT	46	TTTAAA	281209	281476	268	281157	281208	52	281058	281156	99	280743	281057	315	cacagtg	attgagagccgt	12	acaaaaacc	IGIJ1-32*01	forward	CACAGTG	atacaaactcattaagaggctgt	23	ACAAAAACA	281869	281906	38	gtggacttttggtggaggcaccaaactcatcgttgact	IGIC1-32*01	forward	282433	282758	326	kappa (L1)	IGIC1	(F)
5	19250000	IGIV1-1-31*01	IGIV1-1	(F)	reverse	ATTTCCAT	46	TTTAAA	286078	286386	309	286026	286077	52	285927	286025	99	285612	285926	315	cacagtg	attgagagccgt	12	acaaaaacc	IGIJ1-31*01	forward	CACAGTG	Ctacaaactcattaagaggctgt	23	ACAAAAACA	286738	286775	38	Gtacacttttggtggaggcaccaaactcatcgttgact	IGIC1-31*01	forward	287301	287626	326	kappa (L1)	IGIC1	(F)
5	19250000	IGIV1-1-30*01	IGIV1-1	(F)	reverse	ATTTCCAT	46	TTTAAA	289498	289789	292	289446	289497	52	289347	289445	99	289041	289346	306	cacagtg	attgagagccgt	12	acaaaaacc	IGIJ1-30*01	forward	CACAGTG	atacaaactcattaagaggctgt	23	ACAAAAACA	290199	290236	38	ggtcacttttggtggaggcaccaaactcatcgttgact	IGIC1-30*01	forward	290758	291083	326	kappa (L1)	IGIC1	(F)
5	19250000	IGIV1-1-29*01	IGIV1-1	(F)	reverse	ATTTCCAT	46	TTTAAA	294692	295004	313	294640	294691	52	294541	294639	99	294226	294540	315	cacagtg	attgagagccgt	12	acaaaaacc	IGIJ1-29*01	forward	CACAGTG	atacaaactcattaagaggctgt	23	ACAAAAACA	295388	295425	38	gtggacttttggtggaggcaccaaactcatcgttgact	IGIC1-29*01	forward	295921	296246	326	kappa (L1)	IGIC1	(F)
5	19250000	IGIV1-1-28*01	IGIV1-1	(F)	reverse	ATTTCCAT	46	TTTAAA	305929	306237	309	305877	305928	52	305778	305876	99	305463	305777	315	cacagtg	attgagagccgt	12	acaaaaacc	IGIJ1-28*01	forward	CACAGTG	atacaaactcattaagaggctgt	23	ACAAAAACA	306585	306622	38	gtggacttttggtggaggcaccaaactcatcgttgact	IGIC1-28*01	forward	307147	307472	326	kappa (L1)	IGIC1	(F)
5	19250000	IGIV1-2-27*01	IGIV1-2	(F)	reverse	ATTTGAAT	40	TAAATA	311168	311464	297	311119	311167	49	310923	311118	196	310620	310922	303	cacagtg	attgagagccgt	12	acaaaaacc
5	19250000	IGIV1-1-26*01	IGIV1-1	(F)	reverse	ATTTCCAT	46	TTTAAA	313795	314005	211	313743	313794	52	313583	313742	160	313319	313582	264	cacagtg	attgagagccgt	12	acaaaaact	IGIJ1-26*01	forward	CACAGTG	AAACAAACGGATTAAGAGGGTGT	23	GCTAAAACC	314626	314663	38	GTGGAgttttggtggaggcaccaaactcattgttgact	IGIC1-26*01	forward	315114	315439	326	kappa (L1)	IGIC1	(F)
5	19250000	IGIV1-1-25*01	IGIV1-1	(F)	reverse	ATTTCCAT	46	TTTAAA	318000	318293	294	317948	317999	52	317849	317947	99	317537	317848	312	cacagtg	attgagagccgt	12	acataaacc	IGIJ1-25*01	forward	CACAGTG	atacaaactcattaagaggctgt	23	ACAAAAACA	318704	318741	38	gtacacttttggtggaggcaccaaactcataattgact	IGIC1-25*01	forward	319262	319587	326	kappa (L1)	IGIC1	(F)
5	19250000	IGIV1-1-24*01	IGIV1-1	(F)	reverse	ATTTCCAT	46	TTTAAA	321958	322266	309	321906	321957	52	321809	321905	97	321491	321808	318	cacagtg	attgagagccgt	12	acaaaaacc	IGIJ1-24*01	forward	CACAGTG	atacaaactcatcaagaggctgt	23	ACAAAAACA	322647	322684	38	ggtcacttttggtggaggcaccaaactcatcgttgact	IGIC1-24*01	forward	323200	323525	326	kappa (L1)	IGIC1	(F)
5	19250000	IGIV1-1-23*01	IGIV1-1	(F)	reverse	ATTTCCAT	46	TTTAAA	326025	326333	309	325973	326024	52	325874	325972	99	325559	325873	315	cacagtg	attgagagccgt	12	tCAAAAACC	IGIJ1-23*01	forward	CACAGTG	atacaaactcattaagaggctgt	23	ACAAAAACA	326705	326742	38	gtacacttttggtggaggcaccaaactcatcgttgact	IGIC1-23*01	forward	327267	327592	326	kappa (L1)	IGIC1	(F)
5	19250000	IGIV1-1-22*01	IGIV1-1	(F)	reverse	ATTTCCAT	46	TTTAAA	333429	333739	311	333377	333428	52	333278	333376	99	332963	333277	315	cacagtg	attgagagccgt	12	acaaaaacc	IGIJ1-22*01	forward	CACAGTG	atacaaactcattaagaggctgt	23	ACAAAAACA	334109	334146	38	gtggacttttggtggaggcaccaaactcatcgttgact	IGIC1-22*01	forward	334676	335001	326	kappa (L1)	IGIC1	(F)
5	19250000	IGIV1-1-21*01	IGIV1-1	(F)	reverse	ATTTCCAT	46	TTTAAA	337385	337674	290	337333	337384	52	337234	337332	99	336919	337233	315	cacagtg	attgagagccgt	12	acaaaaacc	IGIJ1-21*01	forward	CACAGTG	atacaaactcgttaagaggctgt	23	ACAAAAACA	338089	338126	38	gtacacttttggtggaggcaccaaactcatcgttgact	IGIC1-21*01	forward	338726	339051	326	kappa (L1)	IGIC1	(F)
5	19250000	IGIV1-1-20*01	IGIV1-1	(F)	reverse	ATTTCCAT	46	TTTAAA	341215	341504	290	341163	341214	52	341064	341162	99	340758	341063	306	cacagtg	attgagagccgt	12	acaaaaacc	IGIJ1-20*01	forward	CACAGTG	ATACAAAGTCATTgagaggctgt	23	ACAAAAACA	341919	341956	38	Gtacacttttggtggaggcaccaaactcatcgttgact	IGIC1-20*01	forward	342477	342802	326	kappa (L1)	IGIC1	(F)
5	19250000	IGIV1-1-19*01	IGIV1-1	(F)	reverse	ATTTCCAT	46	TTTAAA	345281	345581	301	345229	345280	52	345130	345228	99	344815	345129	315	cacagtg	attgagagccgt	12	acaaaaacc	IGIJ1-19*01	forward	CACAGTG	atacaaactcattaagaggctgt	23	ACAAAAACA	345970	346007	38	gtggacttttggtggaggcaccaaactcatcgttgact	IGIC1-19*01	forward	346533	346858	326	kappa (L1)	IGIC1	(F)
5	19250000	IGIV1-1-18*01	IGIV1-1	(F)	reverse	ATTTCCAT	46	TTTAAA	351645	351971	327	351593	351644	52	351495	351592	98	351189	351494	306	cacagtg	attgagagccgt	12	acaaaaacc	IGIJ1-18*01	forward	CACAGTG	atacaaactcattgagaggctgt	23	ACAAAAACA	352349	352386	38	gtacacttttggtggaggcaccaaactcatcgttgact	IGIC1-18*01	forward	352911	353236	326	kappa (L1)	IGIC1	(F)
5	19250000	IGIV1-1-17*01	IGIV1-1	(F)	reverse	ATTTCCAT	46	TTTAAA	355865	356205	341	355813	355864	52	355714	355812	99	355387	355713	327	cacagtg	attgagagccgt	12	acaaaaacc	IGIJ1-17*01	forward	CACAGTG	atacaaacgcattaagaggctgt	23	ACAAAAACA	356557	356594	38	gttgacttttggtggaggcacccAACTCATCGTTGAtt	IGIC1-17*01	forward	357114	357439	326	kappa (L1)	IGIC1	(F)
5	19250000	IGIV1-1-16*01	IGIV1-1	(F)	reverse	ATTTCCAT	46	TTTAAA	359807	360104	298	359755	359806	52	359656	359754	99	359341	359655	315	cacagtg	attgagagccgt	12	acaaaaacc	IGIJ1-16*01	forward	CACAGTG	atacaaactcattaagaggctgt	23	ACAAAAACA	360468	360505	38	gtggacttttggtggaggcaccaaactcatcgttgact	IGIC1-16*01	forward	361032	361357	326	kappa (L1)	IGIC1	(F)
5	19250000	IGIV1-1-15*01	IGIV1-1	(F)	reverse	ATTTCCAT	46	TTTAAA	364071	364348	278	364019	364070	52	363920	364018	99	363593	363919	327	cacagtg	attgagagccgt	12	acaaaaacc	IGIJ1-15*01	forward	CACAGTG	atacaaactcgttaagaggctgt	23	ACAAAAACA	364770	364807	38	gtacacttttggtggaggcaccaaactcatcgttgact	IGIC1-15*01	forward	365392	365717	326	kappa (L1)	IGIC1	(F)
5	19250000	IGIV1-1-14*01	IGIV1-1	(F)	reverse	ATTTCCAT	46	TTTAAA	368050	368340	291	367998	368049	52	367899	367997	99	367584	367898	315	cacagtg	attgagagccgt	12	acaaaaacc	IGIJ1-14*01	forward	CACAGTG	atacaaactcattaagaggctgt	23	ACAAAAACA	368732	368769	38	gtacacttttggtggaggcaccaaactcatcgttgact	IGIC1-14*01	forward	369294	369619	326	kappa (L1)	IGIC1	(F)
5	19250000	IGIV1-1-13*01	IGIV1-1	(F)	reverse	ATTTCCAT	46	TTTAAA	371960	372300	341	371908	371959	52	371809	371907	99	371503	371808	306	cacagtg	attgagagccgt	12	acaaaaacc	IGIJ1-13*01	forward	CACAGTG	atacaaacgcattaagaggctgt	23	ACAAAAACA	372648	372685	38	gtacacttttggtggaggcaccaaactcatcgttgact	IGIC1-13*01	forward	373291	373616	326	kappa (L1)	IGIC1	(F)
5	19250000	IGIV1-1-12*01	IGIV1-1	(F)	reverse	ATTTCCAT	46	TTTAAA	376240	376559	320	376188	376239	52	376089	376187	99	375783	376088	306	cacagtg	attgagagccgt	12	acaaaaacc	IGIJ1-12*01	forward	CACAGTG	atacaaacgcattaagaggctgt	23	ACAAAAACA	376936	376973	38	gtacacttttggtggaggcaccaaactcatcgttgatt	IGIC1-12*01	forward	377474	377799	326	kappa (L1)	IGIC1	(F)
5	19250000	IGIV1-1-P11*01	IGIV1-1	(P) partial	reverse												0	384956	385216	261	cacagtg	attgagagccgt	12	acaaaaacc
5	19250000	IGIV1-2-10*01	IGIV1-2	(F)	forward	ATTTGAAT	40	TAAATA	385339	385630	292	385631	385679	49	385680	385872	193	385873	386175	303	cacagtg	attgagagccgt	12	acaaaaacc	IGIJ1-10*01	forward	CACAGTG	atacaaactcattaagaggctgt	23	ACAAAAACA	386524	386561	38	gtggacttttggtggaggcaccaaactcatcattgact	IGIC1-10*01	forward	387250	387575	326	kappa (L1)	IGIC1	(F)
5	19250000	IGIV1-1-P9*01	IGIV1-1	(P) partial	reverse	ATTTCCAT	46	TTTAAA	391160	391453	294	391107	391159	53	389642	391106	1465	389427	389641	215	cacagtg	attgagagccgt	12	acaaaaacc	IGIJ1-9*01	forward	CACAGTG	atacaaactcatcgagaggctgt	23	ACAAAAACA	391864	391901	38	gtacacttttggtggaggcaccaaactcatcgttgact	IGIC1-P9*01	forward	392424	392749	326	kappa (L1)	IGIC1	(F)
5	19250000	IGIV1-1-8*01	IGIV1-1	(F)	reverse	ATTTCCAT	46	TTTAAA	397849	398177	329	397797	397848	52	397698	397796	99	397386	397697	312	cacagtg	attgagagccgt	12	acaaaaacc	IGIJ1-8*01	forward	CACAGTG	atacaaacgaattagtagaataa	23	AAAAAATAT	398407	398444	38	gtggacttttggtggaggcacccAGCTCATCGTTGATT	IGIC1-8*01	forward	398952	399277	326	kappa (L1)	IGIC1	(F)
5	19250000	IGIV1-1-7*01	IGIV1-1	(F)	reverse	ATTTCCAT	46	TTTAAA	401791	402111	321	401739	401790	52	401640	401738	99	401316	401639	324	cacagtg	attgagagccgt	12	acaaaaacc	IGIJ1-7*01	forward	CACAGTG	atacaaactcattaagaggctgt	23	ACAAAAACA	402497	402534	38	gaacacttttggtggaggcaccaaactcatcgttgact	IGIC1-7*01	forward	403059	403384	326	kappa (L1)	IGIC1	(F)
5	19250000	IGIV1-1-6*01	IGIV1-1	(F)	reverse	ATTTCCAT	46	TTTAAA	405770	406017	248	405718	405769	52	405619	405717	99	405295	405618	324	cacagtg	attgagagccgt	12	acaaaaacc	IGIJ1-6*01	forward	CACAGTG	atacaaactcattaagaggctgt	23	ACAAAAACA	406474	406511	38	gtacacttttggtggaggcaccaaactcatcgttgact	IGIC1-6*01	forward	407043	407368	326	kappa (L1)	IGIC1	(F)
5	19250000	IGIV1-1-5*01	IGIV1-1	(F)	reverse	ATTTCCAT	46	TTTAAA	411620	411909	290	411568	411619	52	411469	411567	99	411142	411468	327	cacagtg	attgagagccgt	12	acaaaaacc	IGIJ1-5*01	forward	CACAGTG	atacaaactcattaagaggctgt	23	ACAAAAACA	412324	412361	38	gtacacttttggtggaggcaccaaactcatcgttgact	IGIC1-5*01	forward	412885	413210	326	kappa (L1)	IGIC1	(F)
5	19250000	IGIV1-1-4*01	IGIV1-1	(F)	reverse	ATTTCCAT	46	TTTAAA	415820	416212	393	415768	415819	52	415669	415767	99	415354	415668	315	cacagtg	attgagagccgt	12	acaaaaacc	IGIJ1-4*01	forward	CACAGTG	atacaaactcattgagaggctgt	23	ACAAAAACA	416508	416545	38	ggtcacttttggtggaggcaccaaactcatcgttgact	IGIC1-4*01	forward	417083	417408	326	kappa (L1)	IGIC1	(F)
5	19250000	IGIV1-1-P3*01	IGIV1-1	(P) partial	reverse	---	---	---										421932	422243	312	cacagtg	attgagagccgt	12	acaaaaacc
5	19250000	IGIV1-1-2*01	IGIV1-1	(F)	reverse	ATTTCCAT	46	TTTAAA	423919	424192	274	423867	423918	52	423768	423866	99	423441	423767	327	cacagtg	attgagagccgt	12	acaaaaacc	IGIJ1-2*01	forward	CACAGTG	atacaaactcattaagaggctgt	23	ACAAAAACA	424600	424637	38	gtggacttttggtggaggcaccaaactcatcgttgact	IGIC1-2*01	forward	425163	425488	326	kappa (L1)	IGIC1	(F)
5	19250000	IGIV1-1-1*01	IGIV1-1	(F)	reverse	ATTTCCAT	46	TTTAAA	427797	428088	292	427745	427796	52	427646	427744	99	427331	427645	315	cacagtg	attgagagccgt	12	acaaaaacc	IGIJ1-1*01	forward	CACAGTG	atacaaactcattaagaggctgt	23	ACAAAAACA	428501	428538	38	gaggacttttggtggaggcaccaaactcatcgttgact	IGIC1-1*01	forward	429063	429388	326	kappa (L1)	IGIC1	(F)
