# Supplementary material for: Systematic characterization of immunoglobulin loci and deep sequencing of the expressed repertoire in the Atlantic cod (Gadus morhua)
Source: BMC Genomics. 2024 Jul 3;25:663. doi: 10.1186/s12864-024-10571-0 (PMC11223323; doi:10.1186/s12864-024-10571-0)
Supplement: Supplementary file 4 — Supplementary Material 4. [file 12864_2024_10571_MOESM4_ESM.xlsx]

## Sheet: Sheet1
Heavy chains	F0003	F0008	F0010	F0016	F9020a	F9020b	F9033
Total reads	14738728	12358621	14260476	21792573	10499277	12214969	8588133
successfully mapped reads	14471751	12095152	13954324	21415005	10325123	12037666	8380650
% of successfully mapped reads	98.1886	97.8681	97.8531	98.2674	98.3413	98.5485	97.5841
Number of unique chains	99237	225295	123795	135801	93767	77027	93526
Number of chains after quality control	42954	144776	62629	71613	29520	40027	49928
Light chains
Kappa
Total reads	381346	3984134	2931516	2366177	4588577	596274	1812471
successfully mapped reads	377423	3951323	2872097	2341628	4559802	591200	1749356
% of successfully mapped reads	98.9713	99.1765	97.9731	98.9625	99.3729	99.149	96.5177
Number of unique chains	874	2910	1888	668	1097	560	958
Number of chains after quality control	517	1098	978	460	611	440	576
sigma
Total reads	10152332	9037392	5965740	7993707	9832940	9574691	6511688
successfully mapped reads	4852604	2354210	1469580	2474415	5107716	4715739	2209691
% of successfully mapped reads	47.7979	26.0497	24.6337	30.9545	51.945	49.2521	33.9342
Number of unique chains	529	933	402	563	429	521	334
Number of chains after quality control	133	230	104	139	115	138	100
Lambda-2
Total reads	20715	11979	34558	69433	13480	4208	26405
successfully mapped reads	2265	6205	3858	4728	4899	260	1095
% of successfully mapped reads	10.9341	51.799	11.1638	6.80944	36.3427	6.17871	4.14694
Number of unique chains	7	8	10	10	13	5	12
Number of chains after quality control	3	4	4	8	7	4	6
